# Supplementary material for: Transferrin Saturation/Hepcidin Ratio Discriminates TMPRSS6-Related Iron Refractory Iron Deficiency Anemia from Patients with Multi-Causal Iron Deficiency Anemia
Source: Int J Mol Sci. 2022 Feb 8;23(3):1917. doi: 10.3390/ijms23031917 (PMC8836508; doi:10.3390/ijms23031917)
Supplement: Supplementary file 1 [file ijms-23-01917-s001.zip]

Archive with 1 entries (1 files):
- ijms-1567354-supplementary.pdf
